# Supplementary material for: Interfacial Engineering of BiVO4 Immobilized on Sodium Alginate Aerogels Enable Synergistic Photocatalytic-Peroxymonosulfate Degradation of Rhodamine B
Source: Polymers (Basel). 2025 Aug 12;17(16):2204. doi: 10.3390/polym17162204 (PMC12389655; doi:10.3390/polym17162204)
Supplement: Supplementary file 1 [file polymers-17-02204-s001.zip]

Archive with 1 entries (1 files):
- polymers-3762023-supplementary.pdf
